# Supplementary material for: Time-resolved NMR monitoring of tRNA maturation
Source: Nat Commun. 2019 Jul 29;10:3373. doi: 10.1038/s41467-019-11356-w (PMC6662845; doi:10.1038/s41467-019-11356-w)
Supplement: Supplementary file 4 — Source Data [file 41467_2019_11356_MOESM4_ESM.xlsx]

## Sheet: Fig. 6(a,b) and Fig. S9
		raw data:																									correction factor m1A due to wrong calibration stock concentration:				0.573									correction factor m2G due to wrong calibration stock concentration:				0.417
		Sample	nucleoside	transition	RT	Area (target)	calc. Conc (pmol)	Area (SILIS)	nucleoside	transition	RT	Area (target)	calc. Conc (pmol)	Area (SILIS)	nucleoside	transition	RT	Area (target)	calc. Conc (pmol)	Area (SILIS)	nucleoside	transition	RT	Area (target)	calc. Conc (pmol)	Area (SILIS)	nucleoside	transition	RT	Area (target)	calc. Conc (pmol)	calc. Conc corr. (pmol)	Area (SILIS)	nucleoside	transition	RT	Area (target)	calc. Conc (pmol)	Area (SILIS)	nucleoside	transition	RT	Area (target)	calc. Conc (pmol)	calc. Conc corr. (pmol)	Area (SILIS)	nucleoside	transition	RT
		Cal_L1	A	268.0 -> 136.0	5.16	25980	0.22552	836428	C	244.0 -> 112.0	1.96	5410	0.248362	235661	D	247.0 -> 115.0	1.66	104	0.027988	6910	G	284.0 -> 152.0	4.05	9669	0.24996	447679	m1A	282.0 -> 150.0	2.69	3743	0.011172	0.011172	104568	m22G	312.0 -> 180.0	5.61	2093	0.005472	33753	m2G	298.0 -> 166.0	4.96	594	0.017807	0.017807	28715	m5C	258.0 -> 126.0	3.52
		Cal_L2	A	268.0 -> 136.0	5.16	55567	0.489974	823423	C	244.0 -> 112.0	1.96	10731	0.530862	218711	D	247.0 -> 115.0	1.68	170	0.044609	7057	G	284.0 -> 152.0	4.05	18837	0.520903	418512	m1A	282.0 -> 150.0	2.71	7338	0.022342	0.022342	102518	m22G	312.0 -> 180.0	5.61	4190	0.01347	32363	m2G	298.0 -> 166.0	4.95	1226	0.035312	0.035312	29896	m5C	258.0 -> 126.0	3.52
		Cal_L3	A	268.0 -> 136.0	5.16	111657	1.00728	804848	C	244.0 -> 112.0	1.96	20977	1.01634	223318	D	247.0 -> 115.0	1.68	384	0.104564	6819	G	284.0 -> 152.0	4.05	36631	1.02087	415277	m1A	282.0 -> 150.0	2.71	16072	0.049109	0.049109	102160	m22G	312.0 -> 180.0	5.61	8394	0.030796	32992	m2G	298.0 -> 166.0	4.95	2318	0.047873	0.047873	41688	m5C	258.0 -> 126.0	3.51
		Cal_L4	A	268.0 -> 136.0	5.16	257059	2.44709	762708	C	244.0 -> 112.0	1.96	53008	2.57362	222848	D	247.0 -> 115.0	1.68	1037	0.283645	6790	G	284.0 -> 152.0	4.05	89828	2.59836	400103	m1A	282.0 -> 150.0	2.72	39664	0.125298	0.125298	98816	m22G	312.0 -> 180.0	5.61	21355	0.091833	34381	m2G	298.0 -> 166.0	4.95	5712	0.161354	0.161354	30478	m5C	258.0 -> 126.0	3.52
		Cal_L5	A	268.0 -> 136.0	5.16	473355	4.94919	694430	C	244.0 -> 112.0	1.96	106083	5.0899	225501	D	247.0 -> 115.0	1.68	1974	0.522335	7018	G	284.0 -> 152.0	4.06	166397	5.007	384617	m1A	282.0 -> 150.0	2.71	79320	0.244375	0.244375	101321	m22G	312.0 -> 180.0	5.61	42674	0.206071	35499	m2G	298.0 -> 166.0	4.95	11365	0.326896	0.326896	29930	m5C	258.0 -> 126.0	3.52
		Cal_L6	A	268.0 -> 136.0	5.16	826983	10.1079	594032	C	244.0 -> 112.0	1.96	206658	10.1848	219540	D	247.0 -> 115.0	1.68	3923	1.05313	6917	G	284.0 -> 152.0	4.05	310019	10.6551	336738	m1A	282.0 -> 150.0	2.72	160875	0.498901	0.498901	100658	m22G	312.0 -> 180.0	5.61	86700	0.48332	35944	m2G	298.0 -> 166.0	4.95	23139	0.480317	0.480317	41474	m5C	258.0 -> 126.0	3.52
		Cal_L7	A	268.0 -> 136.0	5.16	1506980	24.3728	448930	C	244.0 -> 112.0	1.96	465234	26.0599	193157	D	247.0 -> 115.0	1.68	9691	2.58571	6959	G	284.0 -> 152.0	4.05	622833	25.0362	287915	m1A	282.0 -> 150.0	2.72	395620	1.24293	1.24293	99358	m22G	312.0 -> 180.0	5.61	198681	1.32337	36175	m2G	298.0 -> 166.0	4.95	59714	1.2118	1.2118	42423	m5C	258.0 -> 126.0	3.52
		Cal_L8	A	268.0 -> 136.0	5.16	2269582	48.8191	337545	C	244.0 -> 112.0	1.97	719212	49.5543	157032	D	247.0 -> 115.0	1.68	17736	4.9925	6596	G	284.0 -> 152.0	4.05	1025144	49.4222	240063	m1A	282.0 -> 150.0	2.74	734884	2.42813	2.42813	94476	m22G	312.0 -> 180.0	5.61	346142	2.51641	37282	m2G	298.0 -> 166.0	4.95	95769	2.85657	2.85657	28863	m5C	258.0 -> 126.0	3.51
		Cal_L9	A	268.0 -> 136.0	5.16	3383093	100.74	243830	C	244.0 -> 112.0	1.96	1142269	99.9328	123672	D	247.0 -> 115.0	1.68	33833	9.97502	6297	G	284.0 -> 152.0	4.05	1647799	100.211	190305	m1A	282.0 -> 150.0	2.76	1365752	5.03811	5.03811	84621	m22G	312.0 -> 180.0	5.61	568013	4.97467	35059	m2G	298.0 -> 166.0	4.95	193776	4.82844	4.82844	34550	m5C	258.0 -> 126.0	3.51
		wt-a	A	268.0 -> 136.0	5.16	1212424	23.7584	370522	C	244.0 -> 112.0	1.96	348287	33.1868	113549	D	247.0 -> 115.0	1.68	3331	4.98494	1241	G	284.0 -> 152.0	4.05	202534	37.7923	62023	m1A	282.0 -> 150.0	2.79	543754	1.74633	1.00065	97196	m22G	312.0 -> 180.0	5.61	149941	0.838465	39635	m2G	298.0 -> 166.0	4.95	114952	2.71619	1.13265	36434	m5C	258.0 -> 126.0	3.52
		wt-b	A	268.0 -> 136.0	5.16	1192413	20.5534	421230	C	244.0 -> 112.0	1.97	330878	28.1504	127173	D	247.0 -> 115.0	1.68	2779	4.04521	1276	G	284.0 -> 152.0	4.05	180596	33.0787	63186	m1A	282.0 -> 150.0	2.78	494631	1.48913	0.853269	103686	m22G	312.0 -> 180.0	5.61	138634	0.706132	42167	m2G	298.0 -> 166.0	4.95	77580	1.75411	0.731463	38076	m5C	258.0 -> 126.0	3.52
		wt-c	A	268.0 -> 136.0	5.16	1278965	23.4869	395375	C	244.0 -> 112.0	1.97	408255	35.0635	125976	D	247.0 -> 115.0	1.68	3762	5.72149	1221	G	284.0 -> 152.0	4.06	195503	36.3907	62176	m1A	282.0 -> 150.0	2.78	531141	1.65826	0.950185	99984	m22G	312.0 -> 180.0	5.61	156427	0.830692	41665	m2G	298.0 -> 166.0	4.95	122794	2.68788	1.12085	39330	m5C	258.0 -> 126.0	3.52
		dus1Δ-a	A	268.0 -> 136.0	5.16	1199075	20.4055	426653	C	244.0 -> 112.0	1.97	365117	29.3474	134609	D	247.0 -> 115.0	1.68	2243	3.30311	1261	G	284.0 -> 152.0	4.06	182235	33.2579	63416	m1A	282.0 -> 150.0	2.78	482366	1.472	0.843455	102292	m22G	312.0 -> 180.0	5.61	140190	0.731478	41429	m2G	298.0 -> 166.0	4.95	119302	2.64074	1.10119	38894	m5C	258.0 -> 126.0	3.52
		dus1Δ-b	A	268.0 -> 136.0	5.16	1166641	20.6135	410925	C	244.0 -> 112.0	1.96	355653	28.4408	135300	D	247.0 -> 115.0	1.68	2008	2.9842	1249	G	284.0 -> 152.0	4.06	174014	32.5256	61918	m1A	282.0 -> 150.0	2.78	464687	1.41828	0.812677	102275	m22G	312.0 -> 180.0	5.61	138841	0.723213	41413	m2G	298.0 -> 166.0	4.95	110839	2.45719	1.02465	38834	m5C	258.0 -> 126.0	3.52
		dus1Δ-c	A	268.0 -> 136.0	5.16	1256563	23.3176	391270	C	244.0 -> 112.0	1.96	407793	31.7311	139049	D	247.0 -> 115.0	1.68	2279	3.15083	1343	G	284.0 -> 152.0	4.06	189487	35.364	62013	m1A	282.0 -> 150.0	2.78	515316	1.63538	0.937075	98362	m22G	312.0 -> 180.0	5.61	155622	0.841472	41017	m2G	298.0 -> 166.0	4.96	95907	2.13503	0.890308	38673	m5C	258.0 -> 126.0	3.52
		pus4Δ-a	A	268.0 -> 136.0	5.16	1341690	24.3624	399859	C	244.0 -> 112.0	1.97	405682	32.8142	133763	D	247.0 -> 115.0	1.69	3682	5.49406	1244	G	284.0 -> 152.0	4.06	197204	36.0837	63251	m1A	282.0 -> 150.0	2.79	248865	0.747518	0.428328	103924	m22G	312.0 -> 180.0	5.61	159304	0.846026	41802	m2G	298.0 -> 166.0	4.96	127968	2.66209	1.11009	41384	m5C	258.0 -> 126.0	3.52
		pus4Δ-b	A	268.0 -> 136.0	5.16	1246254	23.3575	387397	C	244.0 -> 112.0	1.96	395421	33.5766	127419	D	247.0 -> 115.0	1.68	3367	4.88755	1279	G	284.0 -> 152.0	4.06	190371	37.2031	59222	m1A	282.0 -> 150.0	2.78	235737	0.715335	0.409887	102871	m22G	312.0 -> 180.0	5.61	152237	0.814888	41191	m2G	298.0 -> 166.0	4.96	120936	2.57554	1.074	40425	m5C	258.0 -> 126.0	3.52
		pus4Δ-c	A	268.0 -> 136.0	5.16	1205074	23.038	379790	C	244.0 -> 112.0	1.97	385218	31.6666	131619	D	247.0 -> 115.0	1.68	3307	4.80352	1278	G	284.0 -> 152.0	4.05	182849	35.143	60216	m1A	282.0 -> 150.0	2.79	234410	0.713314	0.408729	102581	m22G	312.0 -> 180.0	5.61	157301	0.821791	42269	m2G	298.0 -> 166.0	4.95	130599	2.70946	1.12984	41497	m5C	258.0 -> 126.0	3.52
		trm1Δ-a	A	268.0 -> 136.0	5.16	1277966	22.699	408780	C	244.0 -> 112.0	1.98	398687	31.6344	136359	D	247.0 -> 115.0	1.69	3337	4.97021	1247	G	284.0 -> 152.0	4.06	187619	36.1936	59994	m1A	282.0 -> 150.0	2.79	510428	1.61447	0.925093	98691	m22G	312.0 -> 180.0	5.61	119	0.000114	45459	m2G	298.0 -> 166.0	4.96	124949	2.66775	1.11245	40322	m5C	258.0 -> 126.0	3.52
		trm1Δ-b	A	268.0 -> 136.0	5.18	1071936	18.3086	425099	C	244.0 -> 112.0	1.97	341109	28.5899	129090	D	247.0 -> 115.0	1.68	2989	4.7852	1160	G	284.0 -> 152.0	4.06	170830	31.528	62709	m1A	282.0 -> 150.0	2.79	459007	1.43367	0.821495	99940	m22G	312.0 -> 180.0	5.61	133	0.000128	46289	m2G	298.0 -> 166.0	4.95	78317	1.64091	0.684258	41089	m5C	258.0 -> 126.0	3.52
		trm1Δ-c	A	268.0 -> 136.0	5.16	1199594	21.0506	413757	C	244.0 -> 112.0	1.97	378680	29.3161	139758	D	247.0 -> 115.0	1.68	3231	4.61978	1299	G	284.0 -> 152.0	4.06	178583	33.104	62434	m1A	282.0 -> 150.0	2.79	484179	1.49919	0.859037	100814	m22G	312.0 -> 180.0	5.63	158	0.000148	48571	m2G	298.0 -> 166.0	4.95	79806	1.65421	0.689806	41534	m5C	258.0 -> 126.0	3.52
		trm2Δ-a	A	268.0 -> 136.0	5.16	1369775	26.792	371210	C	244.0 -> 112.0	1.97	454377	36.9905	132904	D	247.0 -> 115.0	1.69	3963	5.67799	1296	G	284.0 -> 152.0	4.06	219169	40.4322	62735	m1A	282.0 -> 150.0	2.79	547066	1.72452	0.988151	99025	m22G	312.0 -> 180.0	5.61	184076	0.961413	43512	m2G	298.0 -> 166.0	4.96	147972	4.2359	1.76637	30074	m5C	258.0 -> 126.0	3.52
		trm2Δ-b	A	268.0 -> 136.0	5.16	1120117	19.4339	418485	C	244.0 -> 112.0	1.98	333571	28.0193	128808	D	247.0 -> 115.0	1.69	3026	4.1883	1341	G	284.0 -> 152.0	4.06	171243	31.2843	63350	m1A	282.0 -> 150.0	2.79	417822	1.29174	0.740167	100969	m22G	312.0 -> 180.0	5.61	137483	0.677885	43235	m2G	298.0 -> 166.0	4.96	111438	3.42616	1.42871	28002	m5C	258.0 -> 126.0	3.54
		trm2Δ-c	A	268.0 -> 136.0	5.16	1195504	21.3335	406879	C	244.0 -> 112.0	1.97	346735	29.1271	128799	D	247.0 -> 115.0	1.68	3119	4.63793	1248	G	284.0 -> 152.0	4.06	172467	32.8291	60800	m1A	282.0 -> 150.0	2.79	440026	1.3639	0.781514	100709	m22G	312.0 -> 180.0	5.61	147419	0.739478	43180	m2G	298.0 -> 166.0	4.96	82126	2.49635	1.04098	28322	m5C	258.0 -> 126.0	3.52
		trm4Δ-a	A	268.0 -> 136.0	5.16	1364117	24.8086	399232	C	244.0 -> 112.0	1.97	476922	36.8718	139947	D	247.0 -> 115.0	1.68	3786	5.35942	1312	G	284.0 -> 152.0	4.06	207798	39.74	60517	m1A	282.0 -> 150.0	2.81	564254	1.80137	1.03218	97779	m22G	312.0 -> 180.0	5.61	189596	0.929721	46061	m2G	298.0 -> 166.0	4.96	153518	3.14088	1.30975	42079	m5C	258.0 -> 126.0	3.54
		trm4Δ-b	A	268.0 -> 136.0	5.16	1136346	20.561	401275	C	244.0 -> 112.0	1.97	377813	29.9699	136397	D	247.0 -> 115.0	1.68	3102	4.55986	1263	G	284.0 -> 152.0	4.06	174110	32.9256	61200	m1A	282.0 -> 150.0	2.79	462744	1.44416	0.827504	100022	m22G	312.0 -> 180.0	5.61	148316	0.736571	43583	m2G	298.0 -> 166.0	4.96	121082	3.36772	1.40434	30953	m5C	258.0 -> 126.0	3.52
		trm4Δ-c	A	268.0 -> 136.0	5.16	1162606	19.8299	425686	C	244.0 -> 112.0	1.98	374528	28.9753	139852	D	247.0 -> 115.0	1.68	3077	4.71415	1212	G	284.0 -> 152.0	4.06	170319	32.0084	61583	m1A	282.0 -> 150.0	2.81	461348	1.42547	0.816793	101028	m22G	312.0 -> 180.0	5.61	151286	0.717722	45407	m2G	298.0 -> 166.0	4.96	120584	2.4333	1.01469	42663	m5C	258.0 -> 126.0	3.52
		trm8Δ-a	A	268.0 -> 136.0	5.16	1398698	25.9111	391935	C	244.0 -> 112.0	1.96	456230	36.9741	133505	D	247.0 -> 115.0	1.68	3895	5.42631	1333	G	284.0 -> 152.0	4.06	211685	40.0737	61135	m1A	282.0 -> 150.0	2.79	560900	1.74043	0.997265	100601	m22G	312.0 -> 180.0	5.61	188149	0.975021	43967	m2G	298.0 -> 166.0	4.95	162526	3.37012	1.40534	41518	m5C	258.0 -> 126.0	3.52
		trm8Δ-b	A	268.0 -> 136.0	5.16	1255836	22.2886	409097	C	244.0 -> 112.0	1.97	382932	31.0042	133633	D	247.0 -> 115.0	1.68	3411	5.13336	1234	G	284.0 -> 152.0	4.06	188819	35.5652	61444	m1A	282.0 -> 150.0	2.81	501142	1.51668	0.869056	103143	m22G	312.0 -> 180.0	5.61	161028	0.800721	44198	m2G	298.0 -> 166.0	4.96	141153	2.89241	1.20613	42013	m5C	258.0 -> 126.0	3.54
		trm8Δ-c	A	268.0 -> 136.0	5.16	1212171	21.7548	404562	C	244.0 -> 112.0	1.97	372241	30.3769	132585	D	247.0 -> 115.0	1.68	3296	4.82924	1267	G	284.0 -> 152.0	4.06	184041	33.8222	62976	m1A	282.0 -> 150.0	2.81	481850	1.46545	0.8397	102640	m22G	312.0 -> 180.0	5.61	157390	0.803913	43059	m2G	298.0 -> 166.0	4.96	135577	4.04724	1.6877	28839	m5C	258.0 -> 126.0	3.52
		trm11Δ-a	A	268.0 -> 136.0	5.16	1272010	22.4461	411457	C	244.0 -> 112.0	1.97	400093	32.1394	134690	D	247.0 -> 115.0	1.68	3060	4.52923	1255	G	284.0 -> 152.0	4.06	194641	36.3877	61907	m1A	282.0 -> 150.0	2.81	519689	1.62821	0.932964	99633	m22G	312.0 -> 180.0	5.61	164903	0.821915	44306	m2G	298.0 -> 166.0	4.76	0	0	0	46075	m5C	258.0 -> 126.0	3.52
		trm11Δ-b	A	268.0 -> 136.0	5.18	1138328	19.6016	421650	C	244.0 -> 112.0	1.97	342258	26.4675	139912	D	247.0 -> 115.0	1.68	3046	4.52427	1250	G	284.0 -> 152.0	4.06	170756	31.9636	61828	m1A	282.0 -> 150.0	2.81	453736	1.40436	0.804701	100855	m22G	312.0 -> 180.0	5.63	150574	0.692877	46513	m2G	298.0 -> 166.0	4.77	0	0	0	33755	m5C	258.0 -> 126.0	3.52
		trm11Δ-c	A	268.0 -> 136.0	5.16	1230543	21.3308	418858	C	244.0 -> 112.0	1.97	371964	29.9957	134170	D	247.0 -> 115.0	1.68	3407	4.80891	1315	G	284.0 -> 152.0	4.06	185460	33.522	64030	m1A	282.0 -> 150.0	2.81	494467	1.53037	0.876902	100859	m22G	312.0 -> 180.0	5.61	155751	0.750947	45051	m2G	298.0 -> 166.0	4.76	0	0	0	47679	m5C	258.0 -> 126.0	3.52
		Excel calculation:
		injected amount of tRNA based on number of C, U, G, A in tRNA
		C=	19.5	empirical adjusted values (numbers are average of total tRNA pool)
		U=	13
		G=	22.3
		A=	14
		sample	nucleoside	pmol	nucleoside	pmol	nucleoside	pmol	nucleoside	pmol		Average
		wt-a	C	1.70189	U	1.70129	G	1.69472	A	1.69703		1.69873
		wt-b	C	1.44361	U	1.41844	G	1.48335	A	1.4681		1.45337
		wt-c	C	1.79813	U	1.72548	G	1.63187	A	1.67764		1.70828
		dus1Δ-a	C	1.50499	U	1.49585	G	1.49139	A	1.45754		1.48744
		dus1Δ-b	C	1.4585	U	1.5816	G	1.45855	A	1.47239		1.49276
		dus1Δ-c	C	1.62723	U	1.70717	G	1.58583	A	1.66554		1.64644
		pus4Δ-a	C	1.68278	U	1.82704	G	1.61811	A	1.74017		1.71703
		pus4Δ-b	C	1.72188	U	1.85903	G	1.6683	A	1.66839		1.7294
		pus4Δ-c	C	1.62393	U	1.81261	G	1.57592	A	1.64557		1.66451
		trm1Δ-a	C	1.62228	U	1.58265	G	1.62303	A	1.62135		1.61233
		trm1Δ-b	C	1.46615	U	1.35713	G	1.41381	A	1.30776		1.38621
		trm1Δ-c	C	1.50339	U	1.52301	G	1.48449	A	1.50362		1.50362
		trm2Δ-a	C	1.89695	U	2.00469	G	1.8131	A	1.91371		1.90711
		trm2Δ-b	C	1.43689	U	1.53204	G	1.40289	A	1.38813		1.43999
		trm2Δ-c	C	1.4937	U	1.63305	G	1.47216	A	1.52382		1.53068
		trm4Δ-a	C	1.89086	U	1.90081	G	1.78206	A	1.77204		1.83644
		trm4Δ-b	C	1.53692	U	1.5647	G	1.47648	A	1.46865		1.51169
		trm4Δ-c	C	1.48591	U	1.477	G	1.43535	A	1.41642		1.45367
		trm8Δ-a	C	1.89611	U	1.91107	G	1.79703	A	1.85079		1.86375
		trm8Δ-b	C	1.58996	U	1.59275	G	1.59485	A	1.59204		1.5924
		trm8Δ-c	C	1.55779	U	1.56851	G	1.51669	A	1.55391		1.54922
		trm11Δ-a	C	1.64818	U	1.60717	G	1.63174	A	1.6033		1.6226
		trm11Δ-b	C	1.35731	U	1.44605	G	1.43334	A	1.40011		1.4092
		trm11Δ-c	C	1.53824	U	1.62706	G	1.50323	A	1.52363		1.54804
		nucleoside per average tRNA based on Average of injected tRNA
		sample	nucleoside	per tRNA	nucleoside	per tRNA	nucleoside	per tRNA	nucleoside	per tRNA	nucleoside	per tRNA	nucleoside	per tRNA	nucleoside	per tRNA	nucleoside	per tRNA	nucleoside	per tRNA	nucleoside	per tRNA	nucleoside	per tRNA	nucleoside	per tRNA
		wt-a	A	13.9859	C	19.5362	D	2.93451	G	22.2474	m1A	0.589057	m22G	0.493583	m2G	0.666764	m5C	1.07102	m5U	0.823098	m7G	0.267377	U	13.0196	Y	2.51566
		wt-b	A	14.1418	C	19.369	D	2.78333	G	22.76	m1A	0.587095	m22G	0.485857	m2G	0.503287	m5C	1.08312	m5U	0.82797	m7G	0.275864	U	12.6875	Y	2.46514
		wt-c	A	13.7489	C	20.5256	D	3.34928	G	21.3026	m1A	0.556224	m22G	0.486275	m2G	0.656127	m5C	1.05695	m5U	0.767778	m7G	0.260277	U	13.1309	Y	2.54613
		dus1Δ-a	A	13.7185	C	19.7301	D	2.22067	G	22.3591	m1A	0.567051	m22G	0.491769	m2G	0.740324	m5C	1.09644	m5U	0.783838	m7G	0.282713	U	13.0735	Y	2.44042
		dus1Δ-b	A	13.8089	C	19.0525	D	1.99911	G	21.7889	m1A	0.544412	m22G	0.48448	m2G	0.686411	m5C	1.07361	m5U	0.788055	m7G	0.273342	U	13.7737	Y	2.65884
		dus1Δ-c	A	14.1624	C	19.2725	D	1.91372	G	21.479	m1A	0.569151	m22G	0.511085	m2G	0.540747	m5C	1.12437	m5U	0.847524	m7G	0.28086	U	13.4795	Y	2.61024
		pus4Δ-a	A	14.1888	C	19.1111	D	3.19975	G	21.0153	m1A	0.249459	m22G	0.492728	m2G	0.646521	m5C	1.16263	m5U	0.550521	m7G	0.263684	U	13.833	Y	1.57087
		pus4Δ-b	A	13.5061	C	19.4152	D	2.82615	G	21.5122	m1A	0.237011	m22G	0.471197	m2G	0.621025	m5C	1.01592	m5U	0.491423	m7G	0.251523	U	13.9744	Y	1.66299
		pus4Δ-c	A	13.8407	C	19.0246	D	2.88585	G	21.1131	m1A	0.245555	m22G	0.493714	m2G	0.678785	m5C	1.08298	m5U	0.544082	m7G	0.265166	U	14.1567	Y	1.57228
		trm1Δ-a	A	14.0784	C	19.6203	D	3.08263	G	22.448	m1A	0.573763	m22G	7.07052e-05	m2G	0.689966	m5C	1.13383	m5U	0.887083	m7G	0.294095	U	12.7607	Y	2.56539
		trm1Δ-b	A	13.2076	C	20.6245	D	3.452	G	22.744	m1A	0.592619	m22G	9.2338e-05	m2G	0.493617	m5C	1.06011	m5U	0.829297	m7G	0.293669	U	12.7273	Y	2.55428
		trm1Δ-c	A	13.9999	C	19.497	D	3.07243	G	22.0161	m1A	0.571311	m22G	9.84288e-05	m2G	0.458762	m5C	1.0963	m5U	0.782381	m7G	0.288662	U	13.1676	Y	2.64203
		trm2Δ-a	A	14.0485	C	19.3961	D	2.97727	G	21.2007	m1A	0.51814	m22G	0.50412	m2G	0.926202	m5C	1.11286	m5U	0.00151486	m7G	0.263754	U	13.6651	Y	2.51461
		trm2Δ-b	A	13.4959	C	19.458	D	2.90857	G	21.7255	m1A	0.51401	m22G	0.470758	m2G	0.992168	m5C	1.08291	m5U	0.00268267	m7G	0.271765	U	13.831	Y	2.49785
		trm2Δ-c	A	13.9373	C	19.0288	D	3.02998	G	21.4474	m1A	0.510566	m22G	0.483103	m2G	0.680074	m5C	1.03293	m5U	0.00100217	m7G	0.262979	U	13.8694	Y	2.38243
		trm4Δ-a	A	13.509	C	20.0778	D	2.91837	G	21.6396	m1A	0.562056	m22G	0.506261	m2G	0.713197	m5C	0.0011446	m5U	0.832168	m7G	0.265826	U	13.4556	Y	2.5035
		trm4Δ-b	A	13.6014	C	19.8255	D	3.01641	G	21.7807	m1A	0.547404	m22G	0.487251	m2G	0.928987	m5C	0	m5U	0.901752	m7G	0.25437	U	13.4559	Y	2.46155
		trm4Δ-c	A	13.6412	C	19.9325	D	3.24293	G	22.019	m1A	0.561883	m22G	0.493731	m2G	0.698017	m5C	0.00129397	m5U	0.876955	m7G	0.263425	U	13.2086	Y	2.42141
		trm8Δ-a	A	13.9027	C	19.8386	D	2.9115	G	21.5016	m1A	0.535086	m22G	0.52315	m2G	0.754039	m5C	1.12667	m5U	0.790735	m7G	0.000685715	U	13.3301	Y	2.47212
		trm8Δ-b	A	13.9968	C	19.4701	D	3.22366	G	22.3343	m1A	0.545752	m22G	0.502839	m2G	0.757432	m5C	1.12874	m5U	0.796132	m7G	0.000425144	U	13.0029	Y	2.73801
		trm8Δ-c	A	14.0424	C	19.6078	D	3.1172	G	21.8317	m1A	0.542013	m22G	0.518913	m2G	1.08938	m5C	1.15027	m5U	0.756289	m7G	0.000378899	U	13.1618	Y	2.48224
		trm11Δ-a	A	13.8335	C	19.8074	D	2.79135	G	22.4256	m1A	0.574982	m22G	0.506543	m2G	0	m5C	1.10258	m5U	0.823968	m7G	0.281548	U	12.8764	Y	2.2896
		trm11Δ-b	A	13.9097	C	18.7819	D	3.21051	G	22.682	m1A	0.571032	m22G	0.49168	m2G	0	m5C	1.10755	m5U	0.885563	m7G	0.275921	U	13.3399	Y	2.49657
		trm11Δ-c	A	13.7792	C	19.3766	D	3.10645	G	21.6545	m1A	0.56646	m22G	0.485096	m2G	0	m5C	1.10724	m5U	0.858867	m7G	0.275806	U	13.6636	Y	2.41911
			A		C		D		G		m1A		m22G		m2G		m5C		m5U		m7G		U		Y
			Average	deviation	Average	deviation	Average	deviation	Average	deviation	Average	deviation	Average	deviation	Average	deviation	Average	deviation	Average	deviation	Average	deviation	Average	deviation	Average	deviation
		wt	13.9589	0.161558	19.8103	0.51042	3.02237	0.239255	22.1033	0.603639	0.577459	0.0150364	0.488572	0.0035477	0.608726	0.0746831	1.07037	0.0106927	0.806282	0.0272988	0.267839	0.00637143	12.946	0.188339	2.50898	0.0334018
		dus1Δ	13.8966	0.191523	19.3517	0.282234	2.0445	0.129355	21.8757	0.364504	0.560205	0.0112001	0.495778	0.0112252	0.655827	0.0842983	1.09814	0.0207596	0.806473	0.0290789	0.278972	0.00405205	13.4422	0.287058	2.56984	0.0936392
absolute quantifications		pus4Δ	13.8452	0.278691	19.1836	0.167501	2.97059	0.163868	21.2135	0.214919	0.244009	0.00519828	0.48588	0.0103899	0.648777	0.0236343	1.08718	0.059965	0.528675	0.0264722	0.260124	0.00611226	13.988	0.132512	1.60204	0.0430974
of modifications		trm1Δ	13.762	0.393288	19.9139	0.504946	3.20235	0.176574	22.4027	0.298874	0.579231	0.00951963	8.71573e-05	1.18962e-05	0.547448	0.101775	1.09675	0.0301007	0.83292	0.0428213	0.292142	0.00246704	12.8852	0.200138	2.58723	0.039014
		trm2Δ	13.8272	0.23864	19.2943	0.189432	2.97194	0.0497081	21.4579	0.214346	0.514239	0.00309643	0.485994	0.0137723	0.866148	0.134302	1.07623	0.0329727	0.00173323	0.000703223	0.266166	0.00397133	13.7885	0.088664	2.46496	0.0587608
		trm4Δ	13.5839	0.0553655	19.9453	0.10342	3.05923	0.135918	21.8131	0.156561	0.557114	0.0068663	0.495748	0.00789097	0.780067	0.105485	0.000812856	0.000578001	0.870292	0.0287955	0.261207	0.00493284	13.3734	0.11651	2.46215	0.0335175
		trm8Δ	13.9806	0.0581675	19.6388	0.152024	3.08412	0.129565	21.8892	0.342359	0.54095	0.00441901	0.514967	0.00874897	0.866951	0.157289	1.13523	0.0106717	0.781052	0.0176483	0.000496586	0.00013506	13.1649	0.133592	2.56412	0.123025
		trm11Δ	13.8408	0.0535095	19.322	0.420455	3.03611	0.178205	22.254	0.436675	0.570825	0.00348226	0.49444	0.00897076	0	0	1.10579	0.00227122	0.856133	0.0252205	0.277758	0.00268029	13.2933	0.323046	2.40176	0.0853819
			D			m1A			m22G			m2G			m5C			m5U			m7G			Y
			Average	deviation	p-value	Average	deviation	p-value	Average	deviation	p-value	Average	deviation	p-value	Average	deviation	p-value	Average	deviation	p-value	Average	deviation	p-value	Average	deviation	p-value
		wt	1	0.0953597		1	0.026039		1	0.00726138		1	0.122688		1	0.00998971		1	0.0338577		1	0.0237882		1	0.0133129
		dus1Δ	0.676456	0.0515569	0.0138166	0.97012	0.0193955	0.26828	1.01475	0.0229755	0.4646	1.07738	0.138483	0.586455	1.02595	0.0193948	0.191394	1.00024	0.0360654	0.994935	1.04156	0.0151286	0.117872	1.02426	0.0373217	0.461676
relative quantifications		pus4Δ	0.982866	0.0653125	0.814605	0.422556	0.00900199	0.000323156	0.99449	0.0212659	0.75624	1.06579	0.0388258	0.533691	1.0157	0.0560228	0.731969	0.655695	0.0328324	0.000499035	0.971194	0.0228206	0.284257	0.638524	0.0171773	3.1666e-05
of modifications		trm1Δ	1.05955	0.0703768	0.44415	1.00307	0.0164854	0.896007	0.000178392	2.43489e-05	2.6367e-05	0.899335	0.167193	0.53331	1.02465	0.0281219	0.342215	1.03304	0.0531095	0.506194	1.09074	0.00921088	0.0214137	1.03119	0.0155498	0.0990738
compared to wild-type		trm2Δ	0.983314	0.0198121	0.795934	0.89052	0.00536217	0.0233218	0.994724	0.028189	0.819133	1.42289	0.220628	0.0950121	1.00548	0.0308051	0.829599	0.00214966	0.00087218	0.000570847	0.993752	0.0148273	0.771235	0.982457	0.0234202	0.42168
		trm4Δ	1.0122	0.0541725	0.861223	0.964769	0.0118905	0.186656	1.01469	0.0161511	0.543579	1.28148	0.173288	0.141925	0.000759418	0.000540003	4.76614e-05	1.07939	0.0357139	0.0848447	0.975237	0.0184171	0.312841	0.981337	0.013359	0.234262
		trm8Δ	1.02043	0.0516405	0.768793	0.936777	0.00765251	0.0652935	1.05403	0.0179072	0.0363555	1.42421	0.25839	0.131376	1.0606	0.00997014	0.00371696	0.968708	0.0218885	0.343503	0.00185404	0.000504258	0.000282254	1.02198	0.049034	0.595859
		trm11Δ	1.00454	0.0710271	0.951449	0.988512	0.00603032	0.599812	1.01201	0.0183612	0.461369	0	0	0.00744222	1.03309	0.00212191	0.0376949	1.06183	0.03128	0.131153	1.03703	0.0100071	0.14601	0.957267	0.0340306	0.21057
[truncated: 27 more columns]

## Sheet: Fig. 6(c,d) and Figs S10-S11
		raw data:																									correction factor m1A due to wrong calibration stock concentration:				0.573									correction factor m2G due to wrong calibration stock concentration:				0.417
		Sample	nucleoside	transition	RT	Area (target)	calc. Conc (pmol)	Area (SILIS)	nucleoside	transition	RT	Area (target)	calc. Conc (pmol)	Area (SILIS)	nucleoside	transition	RT	Area (target)	calc. Conc (pmol)	Area (SILIS)	nucleoside	transition	RT	Area (target)	calc. Conc (pmol)	Area (SILIS)	nucleoside	transition	RT	Area (target)	calc. Conc (pmol)	calc. Conc corr. (pmol)	Area (SILIS)	nucleoside	transition	RT	Area (target)	calc. Conc (pmol)	Area (SILIS)	nucleoside	transition	RT	Area (target)	calc. Conc (pmol)	calc. Conc corr. (pmol)	Area (SILIS)	nucleoside	transition	RT
		Cal_01	A	268.0 -> 136.0	5.11	1612453	0.335229	35940324	C	244.0 -> 112.0	1.95	1190684	0.250232	52444530	D	247.0 -> 115.0	1.62	13239	0.017564	1204564	G	284.0 -> 152.0	3.96	241735	0.183374	14404708	m1A	282.0 -> 150.0	3.33	609637	0.01082	0.01082	16319709	m22G	312.0 -> 180.0	5.54	420374	0.011019	7180435	m2G	298.0 -> 166.0	4.88	117148	0.009446	0.009446	9512811	m5C	258.0 -> 126.0	3.48
		Cal_02	A	268.0 -> 136.0	5.11	2694106	0.566216	35552400	C	244.0 -> 112.0	1.95	2467050	0.517891	52503264	D	247.0 -> 115.0	1.62	29036	0.03902	1189173	G	284.0 -> 152.0	3.96	525506	0.403655	14225650	m1A	282.0 -> 150.0	3.33	1277341	0.022654	0.022654	16331964	m22G	312.0 -> 180.0	5.54	900307	0.0234	7241314	m2G	298.0 -> 166.0	4.88	276759	0.021779	0.021779	9747589	m5C	258.0 -> 126.0	3.48
		Cal_03	A	268.0 -> 136.0	5.11	4740757	1.02363	34605325	C	244.0 -> 112.0	1.95	5079983	1.07919	51881450	D	247.0 -> 115.0	1.63	58991	0.078752	1197086	G	284.0 -> 152.0	3.96	1107553	0.855744	14142460	m1A	282.0 -> 150.0	3.33	2628672	0.047944	0.047944	15880832	m22G	312.0 -> 180.0	5.54	1821428	0.049076	6985247	m2G	298.0 -> 166.0	4.88	567262	0.046007	0.046007	9457748	m5C	258.0 -> 126.0	3.48
		Cal_04	A	268.0 -> 136.0	5.11	10392653	2.46807	31463323	C	244.0 -> 112.0	1.95	13248551	2.78531	52425410	D	247.0 -> 115.0	1.62	155761	0.215532	1154912	G	284.0 -> 152.0	3.96	2763664	2.21399	13640011	m1A	282.0 -> 150.0	3.33	6773024	0.123942	0.123942	15828129	m22G	312.0 -> 180.0	5.54	4759178	0.126765	7065962	m2G	298.0 -> 166.0	4.88	1465520	0.121972	0.121972	9216365	m5C	258.0 -> 126.0	3.48
		Cal_05	A	268.0 -> 136.0	5.11	18263090	4.86081	28073871	C	244.0 -> 112.0	1.95	26558380	5.58669	52395506	D	247.0 -> 115.0	1.62	321967	0.446753	1151718	G	284.0 -> 152.0	3.98	5299695	4.40411	13149126	m1A	282.0 -> 150.0	3.33	13399150	0.250032	0.250032	15522036	m22G	312.0 -> 180.0	5.54	9420090	0.253456	6995066	m2G	298.0 -> 166.0	4.88	2886618	0.239245	0.239245	9254996	m5C	258.0 -> 126.0	3.48
		Cal_06	A	268.0 -> 136.0	5.11	31321894	11.2687	20768731	C	244.0 -> 112.0	1.95	54776573	13.1467	45922602	D	247.0 -> 115.0	1.62	736388	1.07765	1092024	G	284.0 -> 152.0	3.98	10002900	10.35	10560643	m1A	282.0 -> 150.0	3.34	27022334	0.584317	0.584317	13394965	m22G	312.0 -> 180.0	5.54	18608910	0.579039	6048557	m2G	298.0 -> 166.0	4.87	5829864	0.604832	0.604832	7393553	m5C	258.0 -> 126.0	3.46
		Cal_07	A	268.0 -> 136.0	5.11	54029120	26.1088	15462403	C	244.0 -> 112.0	1.95	117723414	30.6667	42309905	D	247.0 -> 115.0	1.62	1707938	2.52173	1082370	G	284.0 -> 152.0	3.96	20908525	24.4813	9332391	m1A	282.0 -> 150.0	3.33	62553247	1.37975	1.37975	13131549	m22G	312.0 -> 180.0	5.54	42197009	1.35795	5848391	m2G	298.0 -> 166.0	4.87	13286382	1.33744	1.33744	7620111	m5C	258.0 -> 126.0	3.46
		Cal_08	A	268.0 -> 136.0	5.11	79247425	50.1897	11797960	C	244.0 -> 112.0	1.95	178381976	54.3218	36192934	D	247.0 -> 115.0	1.62	3244684	4.85756	1067470	G	284.0 -> 152.0	3.96	35305313	47.7202	8084295	m1A	282.0 -> 150.0	3.34	101081589	2.41838	2.41838	12106364	m22G	312.0 -> 180.0	5.55	70715861	2.42983	5477478	m2G	298.0 -> 166.0	4.87	21352074	2.31656	2.31656	7070109	m5C	258.0 -> 126.0	3.47
		Cal_09	A	268.0 -> 136.0	5.11	110368776	99.5081	8287514	C	244.0 -> 112.0	1.95	237505146	96.0704	27247731	D	247.0 -> 115.0	1.62	5993704	10.0618	951963	G	284.0 -> 152.0	3.97	58566770	101.274	6319163	m1A	282.0 -> 150.0	3.34	138810586	4.12772	4.12772	9740450	m22G	312.0 -> 180.0	5.55	102857276	4.36269	4437303	m2G	298.0 -> 166.0	4.87	36527612	5.06005	5.06005	5537269	m5C	258.0 -> 126.0	3.46
		wt-a	A	268.0 -> 136.0	5.11	27520790	7.26246	28314817	C	244.0 -> 112.0	1.93	5640686	8.30261	7487969	D	247.0 -> 115.0	1.62	44416	1.30347	54455	G	284.0 -> 152.0	3.95	655563	7.25842	986909	m1A	282.0 -> 150.0	3.33	50975019	1.08352	0.620859	13626549	m22G	312.0 -> 180.0	5.53	21447765	0.430096	9385457	m2G	298.0 -> 166.0	4.88	21352678	1.64274	0.685023	9970402	m5C	258.0 -> 126.0	3.46
		wt-b	A	268.0 -> 136.0	5.09	28533363	7.05496	30220013	C	244.0 -> 112.0	1.94	7275875	8.15071	9838682	D	247.0 -> 115.0	1.63	48433	1.17643	65792	G	284.0 -> 152.0	3.95	641576	7.17452	977147	m1A	282.0 -> 150.0	3.34	52605107	1.085	0.621706	14043148	m22G	312.0 -> 180.0	5.53	23922614	0.434353	10365838	m2G	298.0 -> 166.0	4.88	26020208	1.80388	0.752218	11064513	m5C	258.0 -> 126.0	3.46
		wt-c	A	268.0 -> 136.0	5.09	28203511	7.08924	29726220	C	244.0 -> 112.0	1.94	4438329	8.10958	6032096	D	247.0 -> 115.0	1.62	33101	1.30281	40603	G	284.0 -> 152.0	3.95	622936	7.16673	949789	m1A	282.0 -> 150.0	3.34	46316017	1.06045	0.607636	12650544	m22G	312.0 -> 180.0	5.54	23596767	0.428171	10372264	m2G	298.0 -> 166.0	4.88	25529407	1.75215	0.730647	11176323	m5C	258.0 -> 126.0	3.46
		dus1Δ-a	A	268.0 -> 136.0	5.09	29758553	7.32257	30365771	C	244.0 -> 112.0	1.94	7035173	8.49614	9126408	D	247.0 -> 115.0	1.71	1330	0.032705	65009	G	284.0 -> 152.0	3.95	628289	7.17452	956910	m1A	282.0 -> 150.0	3.34	45788325	0.936946	0.53687	14154910	m22G	312.0 -> 180.0	5.53	25747220	0.44393	10915776	m2G	298.0 -> 166.0	4.88	27287086	1.74824	0.729018	11972495	m5C	258.0 -> 126.0	3.46
		dus1Δ-b	A	268.0 -> 136.0	5.11	31307820	7.79211	30021612	C	244.0 -> 112.0	1.95	8028056	9.11255	9709962	D	247.0 -> 115.0	1.63	783	0.019517	64118	G	284.0 -> 152.0	3.95	689093	7.97437	944248	m1A	282.0 -> 150.0	3.34	48750541	0.998258	0.572002	14145019	m22G	312.0 -> 180.0	5.53	27913819	0.484856	10835409	m2G	298.0 -> 166.0	4.88	29309364	1.90229	0.793256	11818396	m5C	258.0 -> 126.0	3.46
		dus1Δ-c	A	268.0 -> 136.0	5.09	31231338	8.32574	28028782	C	244.0 -> 112.0	1.94	8560077	9.50126	9929864	D	247.0 -> 115.0	1.63	915	0.023437	62392	G	284.0 -> 152.0	3.95	786790	9.1536	939229	m1A	282.0 -> 150.0	3.34	38930092	0.974566	0.558426	11570206	m22G	312.0 -> 180.0	5.53	27342253	0.47723	10783138	m2G	298.0 -> 166.0	4.88	24814523	1.67841	0.699897	11340642	m5C	258.0 -> 126.0	3.46
		pus4Δ-a	A	268.0 -> 136.0	5.09	32582635	8.40741	28957460	C	244.0 -> 112.0	1.94	7349814	9.32266	8689270	D	247.0 -> 115.0	1.63	48850	1.38898	56205	G	284.0 -> 152.0	3.95	702714	8.26634	928902	m1A	282.0 -> 150.0	3.34	7933222	0.162036	0.0928466	14180972	m22G	312.0 -> 180.0	5.52	28393658	0.490448	10896004	m2G	298.0 -> 166.0	4.88	28673476	1.94217	0.809886	11324577	m5C	258.0 -> 126.0	3.46
		pus4Δ-b	A	268.0 -> 136.0	5.09	27200836	6.43814	31568809	C	244.0 -> 112.0	1.95	5507220	6.96315	8717134	D	247.0 -> 115.0	1.63	38485	0.903798	68049	G	284.0 -> 152.0	3.95	500840	5.73358	954503	m1A	282.0 -> 150.0	3.34	5657426	0.113822	0.06522	14396623	m22G	312.0 -> 180.0	5.53	22939848	0.373895	11547279	m2G	298.0 -> 166.0	4.88	21112984	1.40234	0.584777	11548469	m5C	258.0 -> 126.0	3.46
		pus4Δ-c	A	268.0 -> 136.0	5.09	22180420	4.92467	33653365	C	244.0 -> 112.0	1.94	3954409	5.33677	8166760	D	247.0 -> 115.0	1.62	34483	0.867239	63542	G	284.0 -> 152.0	3.95	397678	4.54019	957111	m1A	282.0 -> 150.0	3.34	4272408	0.084208	0.0482512	14695513	m22G	312.0 -> 180.0	5.53	17718176	0.291364	11445159	m2G	298.0 -> 166.0	4.88	17985109	1.14825	0.47882	12014514	m5C	258.0 -> 126.0	3.46
		trm1Δ-a	A	268.0 -> 136.0	5.09	31384841	8.41657	27862553	C	244.0 -> 112.0	1.94	6689417	10.0417	7342250	D	247.0 -> 115.0	1.63	45480	1.57517	46142	G	284.0 -> 152.0	3.95	755629	9.23014	894551	m1A	282.0 -> 150.0	3.34	53959036	1.17001	0.670415	13358019	m22G	312.0 -> 180.0	5.52	15622	0.000271	10854048	m2G	298.0 -> 166.0	4.88	28168597	2.03589	0.848968	10613035	m5C	258.0 -> 126.0	3.46
		trm1Δ-b	A	268.0 -> 136.0	5.09	26901451	6.52756	30793670	C	244.0 -> 112.0	1.94	5552729	7.54185	8114752	D	247.0 -> 115.0	1.62	38467	1.0536	58346	G	284.0 -> 152.0	3.95	605194	6.90687	957453	m1A	282.0 -> 150.0	3.33	41704609	0.876346	0.502146	13783995	m22G	312.0 -> 180.0	5.52	11526	0.000188	11533341	m2G	298.0 -> 166.0	4.88	23149380	1.56098	0.650927	11375558	m5C	258.0 -> 126.0	3.46
		trm1Δ-c	A	268.0 -> 136.0	5.09	33631396	8.81067	28521504	C	244.0 -> 112.0	1.94	8038429	10.0568	8809679	D	247.0 -> 115.0	1.63	55181	1.46106	60356	G	284.0 -> 152.0	3.95	786997	9.23476	931218	m1A	282.0 -> 150.0	3.34	54676954	1.1782	0.675106	13441696	m22G	312.0 -> 180.0	5.53	365983	0.005959	11558351	m2G	298.0 -> 166.0	4.88	31275552	2.17217	0.905794	11044375	m5C	258.0 -> 126.0	3.46
		trm2Δ-a	A	268.0 -> 136.0	5.09	29166621	7.75104	28116561	C	244.0 -> 112.0	1.94	6005854	9.09465	7278397	D	247.0 -> 115.0	1.63	51167	1.66421	49134	G	284.0 -> 152.0	3.95	683640	7.93572	941338	m1A	282.0 -> 150.0	3.34	42767207	0.909043	0.520882	13626786	m22G	312.0 -> 180.0	5.53	23546457	0.449995	9848204	m2G	298.0 -> 166.0	4.88	24170596	1.84685	0.770134	10038908	m5C	258.0 -> 126.0	3.46
		trm2Δ-b	A	268.0 -> 136.0	5.09	22318652	5.42754	30725682	C	244.0 -> 112.0	1.93	4002159	6.35681	6939086	D	247.0 -> 115.0	1.63	36472	1.068	54575	G	284.0 -> 152.0	3.95	437437	5.06646	943441	m1A	282.0 -> 150.0	3.33	30904699	0.619353	0.354889	14452835	m22G	312.0 -> 180.0	5.53	17166633	0.323205	9996457	m2G	298.0 -> 166.0	4.88	17902485	1.30011	0.542146	10562403	m5C	258.0 -> 126.0	3.46
		trm2Δ-c	A	268.0 -> 136.0	5.09	33665573	8.91486	28216794	C	244.0 -> 112.0	1.94	7936295	10.1855	8587779	D	247.0 -> 115.0	1.63	54060	1.37722	62729	G	284.0 -> 152.0	3.95	762416	8.69507	958128	m1A	282.0 -> 150.0	3.34	49872611	1.02873	0.589462	14041964	m22G	312.0 -> 180.0	5.53	29982109	0.546094	10333167	m2G	298.0 -> 166.0	4.88	30374536	2.15975	0.900616	10787869	m5C	258.0 -> 126.0	3.46
		trm4Δ-a	A	268.0 -> 136.0	5.09	22501511	5.15862	32592247	C	244.0 -> 112.0	1.94	4527312	6.90137	7230225	D	247.0 -> 115.0	1.63	33984	0.981799	55316	G	284.0 -> 152.0	3.95	416774	4.92525	924650	m1A	282.0 -> 150.0	3.34	39442719	0.772468	0.442624	14789500	m22G	312.0 -> 180.0	5.53	17833899	0.317663	10566190	m2G	298.0 -> 166.0	4.88	18578860	1.26055	0.525649	11305469	m5C	258.0 -> 126.0	3.46
		trm4Δ-b	A	268.0 -> 136.0	5.09	23477599	5.45256	32172845	C	244.0 -> 112.0	1.94	4638979	7.05157	7250756	D	247.0 -> 115.0	1.63	36035	0.974929	59068	G	284.0 -> 152.0	3.95	432434	5.14402	918589	m1A	282.0 -> 150.0	3.34	39642631	0.787965	0.451504	14572105	m22G	312.0 -> 180.0	5.52	18943103	0.334362	10662846	m2G	298.0 -> 166.0	4.88	19604752	1.3514	0.563533	11127762	m5C	258.0 -> 126.0	3.48
		trm4Δ-c	A	268.0 -> 136.0	5.09	3970479	0.682116	43493171	C	244.0 -> 112.0	1.94	420261	0.673933	6873039	D	247.0 -> 115.0	1.63	5787	0.124893	74044	G	284.0 -> 152.0	3.95	39849	0.429875	1012942	m1A	282.0 -> 150.0	3.34	9266244	0.174997	0.100273	15336953	m22G	312.0 -> 180.0	5.53	2122731	0.0328	12180480	m2G	298.0 -> 166.0	4.88	2170318	0.123468	0.0514862	13483378	m5C	258.0 -> 126.0	3.48
		trm8Δ-a	A	268.0 -> 136.0	5.09	27320031	6.79819	30027864	C	244.0 -> 112.0	1.93	5020285	7.85309	7045874	D	247.0 -> 115.0	1.62	44618	1.26638	56305	G	284.0 -> 152.0	3.95	619174	7.07741	955968	m1A	282.0 -> 150.0	3.34	46999183	0.991911	0.568365	13724120	m22G	312.0 -> 180.0	5.52	23247781	0.415876	10520985	m2G	298.0 -> 166.0	4.88	22881271	1.70652	0.711617	10284888	m5C	258.0 -> 126.0	3.46
		trm8Δ-b	A	268.0 -> 136.0	5.09	26316649	6.26352	31394138	C	244.0 -> 112.0	1.94	4632331	7.07353	7217890	D	247.0 -> 115.0	1.62	38534	1.10414	55772	G	284.0 -> 152.0	3.95	581653	6.56415	968254	m1A	282.0 -> 150.0	3.34	42199887	0.905577	0.518896	13497476	m22G	312.0 -> 180.0	5.53	22614822	0.37917	11225314	m2G	298.0 -> 166.0	4.88	22629981	1.51273	0.63081	11474956	m5C	258.0 -> 126.0	3.46
		trm8Δ-c	A	268.0 -> 136.0	5.09	29404645	7.08666	31003491	C	244.0 -> 112.0	1.93	6232054	8.01788	8566802	D	247.0 -> 115.0	1.63	46298	1.15801	63893	G	284.0 -> 152.0	3.95	679555	7.47988	992737	m1A	282.0 -> 150.0	3.33	49501794	1.03367	0.592293	13870945	m22G	312.0 -> 180.0	5.52	26406002	0.444844	11172069	m2G	298.0 -> 166.0	4.88	26220771	1.73058	0.721651	11622081	m5C	258.0 -> 126.0	3.46
		trm11Δ-a	A	268.0 -> 136.0	5.09	27279589	6.82788	29853032	C	244.0 -> 112.0	1.94	5028188	7.81879	7087921	D	247.0 -> 115.0	1.63	40122	1.16472	55051	G	284.0 -> 152.0	3.95	644100	7.57985	928533	m1A	282.0 -> 150.0	3.34	49193903	1.00086	0.573491	14236589	m22G	312.0 -> 180.0	5.53	22475330	0.423293	9993187	m2G	298.0 -> 166.0	4.8	0	0	0	11396357	m5C	258.0 -> 126.0	3.46
		trm11Δ-b	A	268.0 -> 136.0	5.09	31306566	7.1028	32933838	C	244.0 -> 112.0	1.93	5167543	7.74944	7349548	D	247.0 -> 115.0	1.62	29657	1.20817	39228	G	284.0 -> 152.0	3.94	652219	7.47486	953444	m1A	282.0 -> 150.0	3.33	46926489	1.03766	0.594578	13098781	m22G	312.0 -> 180.0	5.52	25433997	0.429355	11149014	m2G	298.0 -> 166.0	4.8	0	0	0	12511901	m5C	258.0 -> 126.0	3.46
		trm11Δ-c	A	268.0 -> 136.0	5.09	28203783	6.70172	31445412	C	244.0 -> 112.0	1.93	5206968	7.89078	7272975	D	247.0 -> 115.0	1.62	43399	1.23036	56370	G	284.0 -> 152.0	3.94	650391	7.25642	979392	m1A	282.0 -> 150.0	3.33	47952613	0.972824	0.557428	14277257	m22G	312.0 -> 180.0	5.53	23514549	0.412901	10718376	m2G	298.0 -> 166.0	4.8	0	0	0	6841120	m5C	258.0 -> 126.0	3.46
		Excel calculation:
		injected amount of tRNA based on number of C, U, G, A in tRNA
		C=	19	numbers of canonicals in tRNA Phe from database
		U=	13
		G=	18
		A=	18
		sample	nucleoside	pmol	nucleoside	pmol	nucleoside	pmol	nucleoside	pmol		Average
		wt-a	C	0.43698	U	0.375285	G	0.403245	A	0.40347		0.404745
		wt-b	C	0.428985	U	0.38578	G	0.398584	A	0.391942		0.401323
		wt-c	C	0.42682	U	0.406759	G	0.398151	A	0.393847		0.406394
		dus1Δ-a	C	0.447165	U	0.466433	G	0.398584	A	0.40681		0.429748
		dus1Δ-b	C	0.479608	U	0.542421	G	0.44302	A	0.432895		0.474486
		dus1Δ-c	C	0.500066	U	0.663626	G	0.508533	A	0.462541		0.533692
		pus4Δ-a	C	0.490666	U	0.534893	G	0.459241	A	0.467078		0.48797
		pus4Δ-b	C	0.366481	U	0.401306	G	0.318532	A	0.357674		0.360999
		pus4Δ-c	C	0.280883	U	0.285863	G	0.252233	A	0.273593		0.273143
		trm1Δ-a	C	0.528509	U	0.446151	G	0.512786	A	0.467587		0.488758
		trm1Δ-b	C	0.39694	U	0.376077	G	0.383715	A	0.362642		0.379843
		trm1Δ-c	C	0.529303	U	0.450293	G	0.513042	A	0.489482		0.49553
		trm2Δ-a	C	0.478666	U	0.478124	G	0.440873	A	0.430614		0.457069
		trm2Δ-b	C	0.334569	U	0.328516	G	0.28147	A	0.30153		0.311521
		trm2Δ-c	C	0.536081	U	0.558243	G	0.483059	A	0.49527		0.518163
		trm4Δ-a	C	0.36323	U	0.289485	G	0.273625	A	0.28659		0.303233
		trm4Δ-b	C	0.371135	U	0.314835	G	0.285779	A	0.30292		0.318667
		trm4Δ-c	C	0.0354702	U	0.0232692	G	0.0238819	A	0.0378953		0.0301291
		trm8Δ-a	C	0.41332	U	0.355535	G	0.393189	A	0.377677		0.38493
		trm8Δ-b	C	0.372291	U	0.312662	G	0.364675	A	0.347973		0.3494
		trm8Δ-c	C	0.421994	U	0.412292	G	0.415549	A	0.393703		0.410885
		trm11Δ-a	C	0.411515	U	0.374963	G	0.421103	A	0.379327		0.396727
		trm11Δ-b	C	0.407865	U	0.384726	G	0.41527	A	0.3946		0.400615
		trm11Δ-c	C	0.415304	U	0.370425	G	0.403135	A	0.372318		0.390295				excluded data points
		nucleoside per average tRNA based on Average of injected tRNA
		sample	nucleoside	per tRNA	nucleoside	per tRNA	nucleoside	per tRNA	nucleoside	per tRNA	nucleoside	per tRNA	nucleoside	per tRNA	nucleoside	per tRNA	nucleoside	per tRNA	nucleoside	per tRNA	nucleoside	per tRNA	nucleoside	per tRNA	nucleoside	per tRNA
		wt-a	A	17.9433	C	20.5132	D	3.22048	G	17.9333	m1A	1.53395	m22G	1.06263	m2G	1.69248	m5C	2.62212	m5U	1.19433	m7G	1.03728	U	12.0538	Y	5.88838
		wt-b	A	17.5793	C	20.3096	D	2.93139	G	17.8772	m1A	1.54914	m22G	1.0823	m2G	1.87435	m5C	2.61351	m5U	1.20597	m7G	1.0492	U	12.4965	Y	3.26734
		wt-c	A	17.4442	C	19.955	D	3.20577	G	17.6349	m1A	1.49519	m22G	1.05359	m2G	1.79788	m5C	2.54463	m5U	1.15302	m7G	1.01575	U	13.0117	Y	7.03112
		dus1Δ-a	A	17.0392	C	19.77	D	0.0761027	G	16.6947	m1A	1.24927	m22G	1.033	m2G	1.69638	m5C	2.49047	m5U	1.06285	m7G	0.931357	U	14.1097	Y	6.82273
		dus1Δ-b	A	16.4222	C	19.2051	D	0.0411329	G	16.8063	m1A	1.20552	m22G	1.02185	m2G	1.67182	m5C	2.43589	m5U	1.12362	m7G	0.921209	U	14.8613	Y	6.27747
		dus1Δ-c	A	15.6003	C	17.8029	D	0.0439149	G	17.1515	m1A	1.04635	m22G	0.894206	m2G	1.31143	m5C	2.0953	m5U	0.975421	m7G	0.773464	U	16.165	Y	5.56525
		pus4Δ-a	A	17.2294	C	19.105	D	2.84645	G	16.9403	m1A	0.190271	m22G	1.00508	m2G	1.65971	m5C	2.43835	m5U	0.341681	m7G	0.939358	U	14.2501	Y	6.16996
		pus4Δ-b	A	17.8343	C	19.2886	D	2.50361	G	15.8826	m1A	0.180666	m22G	1.03572	m2G	1.61989	m5C	2.42071	m5U	0.311577	m7G	0.876189	U	14.4515	Y	2.64561
		pus4Δ-c	A	18.0297	C	19.5384	D	3.17504	G	16.622	m1A	0.176652	m22G	1.06671	m2G	1.753	m5C	2.50928	m5U	0.295384	m7G	0.859755	U	13.6054	Y	3.16611
		trm1Δ-a	A	17.2203	C	20.5453	D	3.22281	G	18.8849	m1A	1.37167	m22G	0.000554466	m2G	1.73699	m5C	2.54333	m5U	1.11925	m7G	1.08743	U	11.8667	Y	5.48827
		trm1Δ-b	A	17.1849	C	19.8552	D	2.77379	G	18.1835	m1A	1.32198	m22G	0.000494941	m2G	1.71367	m5C	2.43808	m5U	1.04252	m7G	0.968078	U	12.8711	Y	4.90492
		trm1Δ-c	A	17.7803	C	20.295	D	2.94849	G	18.6361	m1A	1.36239	m22G	0.0120255	m2G	1.82793	m5C	2.49411	m5U	1.07784	m7G	1.0769	U	11.8132	Y	3.523
		trm2Δ-a	A	16.9581	C	19.8978	D	3.64104	G	17.3622	m1A	1.13961	m22G	0.984523	m2G	1.68494	m5C	2.48476	m5U	0.00569717	m7G	0.983287	U	13.5988	Y	4.05078
		trm2Δ-b	A	17.4227	C	20.4057	D	3.42832	G	16.2636	m1A	1.13921	m22G	1.03751	m2G	1.74032	m5C	2.50993	m5U	0.00564006	m7G	0.912663	U	13.7092	Y	7.14693
		trm2Δ-c	A	17.2047	C	19.657	D	2.65789	G	16.7806	m1A	1.1376	m22G	1.0539	m2G	1.73809	m5C	2.46142	m5U	0.00525124	m7G	0.989433	U	14.0055	Y	5.4365
		trm4Δ-a	A	17.0121	C	22.7593	D	3.23777	G	16.2425	m1A	1.45969	m22G	1.04759	m2G	1.73349	m5C	0.000906894	m5U	1.12082	m7G	0.986365	U	12.4106	Y	8.81518
		trm4Δ-b	A	17.1105	C	22.1283	D	3.05939	G	16.1423	m1A	1.41685	m22G	1.04925	m2G	1.7684	m5C	0.000687237	m5U	1.08302	m7G	0.954221	U	12.8436	Y	8.71295
		trm4Δ-c	A	22.6397	C	22.3681	D	4.14526	G	14.2677	m1A	3.32812	m22G	1.08865	m2G	1.70885	m5C	0.0114175	m5U	1.0374	m7G	0.557566	U	10.0401	Y	31.7826
		trm8Δ-a	A	17.6608	C	20.4013	D	3.28989	G	18.3862	m1A	1.47654	m22G	1.08039	m2G	1.84869	m5C	2.60178	m5U	1.21995	m7G	0.000101317	U	12.0073	Y	3.8608
		trm8Δ-b	A	17.9265	C	20.2448	D	3.1601	G	18.7869	m1A	1.4851	m22G	1.0852	m2G	1.80541	m5C	2.59949	m5U	1.17835	m7G	4.86548e-05	U	11.6331	Y	6.84869
		trm8Δ-c	A	17.2473	C	19.5137	D	2.81834	G	18.2043	m1A	1.44151	m22G	1.08265	m2G	1.75633	m5C	2.50878	m5U	1.08906	m7G	1.94702e-05	U	13.0445	Y	5.50461
		trm11Δ-a	A	17.2105	C	19.7082	D	2.93582	G	19.106	m1A	1.44556	m22G	1.06696	m2G	0	m5C	2.52619	m5U	1.12435	m7G	1.00089	U	12.2868	Y	5.37428
		trm11Δ-b	A	17.7297	C	19.3439	D	3.01579	G	18.6584	m1A	1.48416	m22G	1.07174	m2G	0	m5C	2.64279	m5U	1.14889	m7G	0.979828	U	12.4844	Y	6.72266
		trm11Δ-c	A	17.1709	C	20.2175	D	3.15237	G	18.5921	m1A	1.42822	m22G	1.05792	m2G	0	m5C	2.47114	m5U	1.11199	m7G	0.960401	U	12.3381	Y	5.18146
			A		C		D		G		m1A		m22G		m2G		m5C		m5U		m7G		U		Y
			Average	deviation	Average	deviation	Average	deviation	Average	deviation	Average	deviation	Average	deviation	Average	deviation	Average	deviation	Average	deviation	Average	deviation	Average	deviation	Average	deviation
		wt	17.6556	0.210759	20.2593	0.230668	3.11922	0.132947	17.8151	0.129481	1.52609	0.022716	1.06617	0.0119885	1.78824	0.0745595	2.59342	0.0346805	1.18444	0.0227181	1.03407	0.0138427	12.5207	0.391427	5.39562	1.57557
		dus1Δ	16.3539	0.589429	18.926	0.82697	0.0537168	0.0158699	16.8842	0.194431	1.16704	0.0871946	0.98302	0.062966	1.55988	0.175968	2.34055	0.174844	1.05396	0.0608255	0.875343	0.0721588	15.0453	0.8491	6.22182	0.514868
absolute quantifications		pus4Δ	17.6978	0.340678	19.3107	0.177613	2.8417	0.274131	16.4816	0.443074	0.18253	0.00571425	1.03584	0.0251604	1.67753	0.0557861	2.45612	0.038278	0.316214	0.0191831	0.891767	0.0343138	14.1023	0.360873	3.99389	1.55332
of modifications		trm1Δ	17.3952	0.272716	20.2318	0.285251	2.98169	0.184811	18.5682	0.290356	1.35201	0.021571	0.00435831	0.00542159	1.75953	0.0492937	2.49184	0.0430004	1.07987	0.0313564	1.04413	0.0539522	12.1837	0.486563	4.63873	0.824103
		trm2Δ	17.1952	0.189766	19.9868	0.312072	3.24242	0.422347	16.8021	0.448744	1.13881	0.000870837	1.02531	0.0296079	1.72112	0.0255964	2.48537	0.019809	0.00552949	0.00019813	0.961794	0.0348315	13.7712	0.171721	5.54474	1.26631
		trm4Δ	18.9208	2.63001	22.4186	0.260071	3.48081	0.475445	15.5508	0.908204	1.43827	0.0214173	1.06183	0.0189754	1.73691	0.0244338	0.00433722	0.00500733	1.08041	0.0341054	0.970293	0.016072	11.7648	1.2323	8.76407	0.0511134
		trm8Δ	17.6115	0.279441	20.0533	0.386842	3.08945	0.198886	18.4591	0.243366	1.46772	0.0188598	1.08275	0.00196468	1.80348	0.0377284	2.57001	0.043313	1.16245	0.0546046	5.64807e-05	3.38689e-05	12.2283	0.597044	5.4047	1.22184
		trm11Δ	17.3704	0.254609	19.7565	0.358276	3.03466	0.0894084	18.7855	0.228198	1.45265	0.0233817	1.06554	0.00573081	0	0	2.5467	0.0715608	1.12841	0.0153347	0.980373	0.016534	12.3698	0.0836912	5.75947	0.685613
			D			m1A			m22G			m2G			m5C			m5U			m7G			Y
			Average	deviation	p-value	Average	deviation	p-value	Average	deviation	p-value	Average	deviation	p-value	Average	deviation	p-value	Average	deviation	p-value	Average	deviation	p-value	Average	deviation	p-value
		wt	1	0.0246399		1	0.0148851		1	0.0112444		1	0.0416945		1	0.0133725		1	0.0191804		1	0.0133865		1	0.292009
		dus1Δ	0.0172213	0.00294126	0.000811232	0.764726	0.0571358	0.0224212	0.922007	0.0590579	0.199371	0.8723	0.098403	0.199827	0.902498	0.0674183	0.173296	0.889838	0.0513537	0.0793491	0.846501	0.0697812	0.0847188	1.15312	0.0954234	0.542535
relative quantifications		pus4Δ	0.911029	0.0508063	0.291085	0.119606	0.00374436	5.97228e-05	0.971546	0.0235988	0.225557	0.938094	0.0311962	0.173668	0.947057	0.0147597	0.0201341	0.266973	0.0161959	2.74441e-06	0.862384	0.0331832	0.0169599	0.740211	0.287885	0.420927
of modifications		trm1Δ	0.955911	0.034252	0.445611	0.885931	0.0141348	0.00143227	0.0040878	0.00508508	3.39148e-06	0.983948	0.0275656	0.676651	0.960832	0.0165806	0.0627193	0.911713	0.0264736	0.022273	1.00973	0.0521745	0.81973	0.859722	0.152736	0.589397
compared to wild-type		trm2Δ	1.0395	0.078276	0.726308	0.746224	0.000570631	0.00169289	0.961672	0.0277702	0.180576	0.962467	0.0143138	0.331374	0.958338	0.00763819	0.0283702	0.00466844	0.000167277	0.000185431	0.930104	0.0336838	0.0838396	1.02764	0.234693	0.92215
		trm4Δ	1.11592	0.0881169	0.396344	0.94245	0.014034	0.0761135	0.995924	0.0177976	0.170083	0.9713	0.0136636	0.437509	0.00167239	0.00193078	6.57026e-05	0.912172	0.0287945	0.028961	0.938322	0.0155424	0.0919158	1.62429	0.00947314	0.093882
		trm8Δ	0.990456	0.0368607	0.870035	0.961747	0.0123582	0.0508855	1.01554	0.00184274	0.186946	1.00852	0.0210981	0.813327	0.990976	0.0167011	0.584404	0.981436	0.0461016	0.639516	5.46196e-05	3.2753e-05	8.95895e-05	1.00168	0.226451	0.995187
		trm11Δ	0.972892	0.0165706	0.502409	0.951872	0.0153213	0.0333743	0.999405	0.00537512	0.950638	0	0	0.000868083	0.981987	0.0275932	0.469144	0.952693	0.0129468	0.0521153	0.94807	0.0159892	0.0256609	1.06743	0.127069	0.785908
[truncated: 27 more columns]
